# Supplementary material for: Identification and validation of Golgi apparatus-related signature for predicting prognosis and immunotherapy response in breast cancer
Source: J Cancer Res Clin Oncol. 2024 Feb 1;150(2):61. doi: 10.1007/s00432-024-05612-w (PMC10834659; doi:10.1007/s00432-024-05612-w)
Supplement: Supplementary file 1 — Supplementary file1 (XLSX 42 KB) [file 432_2024_5612_MOESM1_ESM.xlsx]

## Sheet: Supplementary Table S1
Supplementary Table S1. The primer sequences of β-actin and GARGs.
Gene name	Primer sequences
β-actin	F: TCTCCCAAGTCCACACAGG
	R: GGCACGAAGGCTCATCA
APOA5	F: ACGCACGCATCCAGCAGAAC
	R: TCGGAGAGCATCTGGGGGTC
CHAC1	F: GAACCCTGGTTACCTGGGC
	R: CGCAGCAAGTATTCAAGGTTGT
EMID1	F: CAACACCAGCTACCCCTGAG
	R: CTCTCTCGCCCTTCTCTCCT
GOSR2	F: CACTGTAAGAAAAGCCAAACTCCA
	R: GGCAAAGGGTGTACAGAACTCC
RGS20	F:CTTCCCACGAACTCAGAGCAGA
	R: TCCTTCCTGCTGGAGTGACCAT
RPH3A	F: ATGAGGACATGCAAAGGAAGA
	R: TTTCTTGAGGGAGAATCTGGTC
SGCE	F: CCAACAATCATTGAGATAACTGC
	R: GCTGGCCAACATTTCTTCTA
TCP1	F: TGACGACCTAAGTCCTGACTG
	R: ACAGAACGAGGGTTGTTACATTT
TMEM167A	F: AGTATGCTGTATAGTAATGG
	R: ATTCAATGTTCGGAGATAA
ZDHHC15	F: TGCCTGGTGACTGTTTTGAG
	R: ATGCAGGCCACAAAGAGAAG

## Sheet: Supplementary Table S2
Supplementary Table S2. The details of the prognosis-associated GARGs
Gene	HR	exp(-coef)	Lower95	Upper95	p	gene	group
ASIC1	1.4079	0.71028	1.00017	1.98184	0.0498882	ASIC1	risk
CASQ1	0.684107	1.46176	0.468455	0.999036	0.0494194	CASQ1	protective
SYN1	1.31664	0.759507	1.00104	1.73176	0.0491401	SYN1	risk
PNRC2	0.686048	1.45762	0.47162	0.997968	0.0487696	PNRC2	protective
ARFGAP2	0.621225	1.60972	0.387541	0.995817	0.0479994	ARFGAP2	protective
RTN1	0.819653	1.22003	0.673092	0.998126	0.0478579	RTN1	protective
AP4E1	1.52229	0.656906	1.00413	2.30783	0.0477734	AP4E1	risk
CREB3	0.662172	1.51018	0.440683	0.994984	0.0472371	CREB3	protective
LMTK2	1.59595	0.626587	1.00709	2.52911	0.0465848	LMTK2	risk
ITM2C	0.827019	1.20916	0.686038	0.996973	0.0463976	ITM2C	protective
PTGDS	0.450848	2.21804	0.206098	0.986247	0.0460823	PTGDS	protective
FMOD	0.856566	1.16745	0.735932	0.996974	0.0455981	FMOD	protective
B3GALNT1	1.40486	0.711814	1.00682	1.96026	0.045503	B3GALNT1	risk
HS3ST1	1.72282	0.580445	1.01125	2.93508	0.0453804	HS3ST1	risk
MAN2A1	1.38433	0.722369	1.007	1.90305	0.0451838	MAN2A1	risk
ARFGEF2	1.32577	0.754278	1.0064	1.7465	0.0449302	ARFGEF2	risk
ATF6B	1.63073	0.613223	1.01115	2.62994	0.044915	ATF6B	risk
CRYZL2P-SEC16B	0.000405495	2466.12	2e-07	0.821902	0.0443835	CRYZL2P-SEC16B	protective
TENT4A	1.47004	0.680256	1.01029	2.139	0.0440669	TENT4A	risk
MANSC1	1.32142	0.756764	1.00784	1.73255	0.0437498	MANSC1	risk
ATG9B	1.56448	0.639192	1.01271	2.41685	0.0437057	ATG9B	risk
CIB1	0.742382	1.34701	0.555809	0.991585	0.0436756	CIB1	protective
CHST12	0.524657	1.90601	0.280462	0.981467	0.0435388	CHST12	protective
MUC21	1.49875	0.667222	1.01183	2.22	0.0435272	MUC21	risk
AP3D1	1.65094	0.605715	1.01478	2.68591	0.0434817	AP3D1	risk
GOSR1	1.56514	0.638919	1.0136	2.41681	0.043291	GOSR1	risk
IFT27	0.62803	1.59228	0.400265	0.985401	0.0429752	IFT27	protective
ERO1A	1.41638	0.706027	1.01128	1.98374	0.0428427	ERO1A	risk
AP4M1	0.596207	1.67727	0.361452	0.983431	0.0428266	AP4M1	protective
HLA-DQA2	0.883823	1.13145	0.784294	0.995984	0.0427669	HLA-DQA2	protective
MAP2K2	0.686719	1.4562	0.477414	0.987786	0.0427425	MAP2K2	protective
SDCBP2	1.35218	0.739545	1.01147	1.80767	0.0416574	SDCBP2	risk
MAPK8IP3	0.726845	1.37581	0.53474	0.987964	0.0416213	MAPK8IP3	protective
AFTPH	1.53943	0.64959	1.01652	2.33133	0.0416145	AFTPH	risk
RAB26	0.806019	1.24067	0.655838	0.990589	0.0403799	RAB26	protective
FAM114A1	1.50461	0.664622	1.01861	2.22251	0.0401124	FAM114A1	risk
CHST6	1.64667	0.607286	1.02285	2.65096	0.0400779	CHST6	risk
NPC1	1.59433	0.627221	1.02174	2.48781	0.0399072	NPC1	risk
RABAC1	0.715284	1.39805	0.519881	0.984131	0.0395689	RABAC1	protective
GLYCTK	0.391571	2.55381	0.160514	0.955232	0.0393388	GLYCTK	protective
MANEAL	1.32341	0.755624	1.01512	1.72533	0.0383733	MANEAL	risk
SORT1	1.43547	0.696637	1.01971	2.02074	0.0382818	SORT1	risk
SLC10A7	1.7879	0.559316	1.03332	3.09351	0.0377892	SLC10A7	risk
COPG1	1.62077	0.616992	1.03074	2.54854	0.0365223	COPG1	risk
POLQ	1.45236	0.688533	1.02373	2.06047	0.0364936	POLQ	risk
NMNAT2	1.33897	0.746845	1.0187	1.75992	0.0363669	NMNAT2	risk
UBASH3A	0.61723	1.62014	0.393265	0.968742	0.0359009	UBASH3A	protective
TBC1D14	1.37095	0.729423	1.02171	1.83956	0.035456	TBC1D14	risk
CD1E	0.731746	1.36659	0.547078	0.978751	0.0353173	CD1E	protective
PCSK1	1.15013	0.869464	1.00979	1.30998	0.0351432	PCSK1	risk
B4GALT7	0.60672	1.64821	0.381421	0.965098	0.0348607	B4GALT7	protective
HS6ST3	1.2213	0.818802	1.01443	1.47034	0.0347469	HS6ST3	risk
MARCHF9	0.628044	1.59225	0.407951	0.966878	0.0346033	MARCHF9	protective
SELENOH	0.612055	1.63384	0.388318	0.964702	0.0344502	SELENOH	protective
RAB21	1.68164	0.594657	1.03892	2.72197	0.0343987	RAB21	risk
EBAG9	1.45866	0.685561	1.02835	2.06902	0.0342822	EBAG9	risk
GGNBP1	2.60278	0.384204	1.07433	6.30579	0.0341107	GGNBP1	risk
SERINC3	1.55013	0.645106	1.03464	2.32246	0.0335806	SERINC3	risk
GALNT16	0.774022	1.29195	0.611631	0.979528	0.0329957	GALNT16	protective
COG5	1.59304	0.627731	1.03891	2.44273	0.0327635	COG5	risk
SLC39A13	0.634416	1.57625	0.417828	0.963275	0.0327153	SLC39A13	protective
SNAP25	1.21021	0.826302	1.01601	1.44153	0.0325216	SNAP25	risk
SYBU	0.806225	1.24035	0.661924	0.981985	0.0323032	SYBU	protective
CRELD2	0.720263	1.38838	0.533489	0.972427	0.032151	CRELD2	protective
GLA	0.713684	1.40118	0.524291	0.971491	0.0320503	GLA	protective
GIMAP7	0.803878	1.24397	0.658591	0.981216	0.0318408	GIMAP7	protective
WWOX	1.28176	0.780177	1.02181	1.60784	0.0318274	WWOX	risk
PSENEN	0.716724	1.39524	0.528844	0.971352	0.0317645	PSENEN	protective
ARHGAP21	1.40402	0.712242	1.0302	1.91347	0.0316855	ARHGAP21	risk
ARFRP1	0.657799	1.52022	0.449433	0.962768	0.0311464	ARFRP1	protective
CD247	0.744226	1.34368	0.568951	0.973497	0.0310835	CD247	protective
FGFRL1	0.727381	1.37479	0.544649	0.971421	0.0310527	FGFRL1	protective
SOD3	0.824401	1.213	0.691787	0.982437	0.0309291	SOD3	protective
RNF122	0.672319	1.48739	0.468864	0.96406	0.0308497	RNF122	protective
PLEKHA8	1.63026	0.613399	1.04659	2.53944	0.0306697	PLEKHA8	risk
GORASP2	1.86564	0.536009	1.06005	3.28344	0.0306062	GORASP2	risk
APOO	1.52893	0.654052	1.04051	2.24661	0.0306021	APOO	risk
B4GALNT2	1.33695	0.74797	1.02844	1.73802	0.030049	B4GALNT2	risk
CD2	0.849245	1.17752	0.732952	0.98399	0.0296478	CD2	protective
LAT	0.0221057	45.2373	0.000715107	0.683339	0.0294458	LAT	protective
EXT1	1.55344	0.643734	1.04516	2.30889	0.0293745	EXT1	risk
G2E3	1.47131	0.679666	1.04004	2.08141	0.029126	G2E3	risk
FGD4	1.58283	0.631781	1.04785	2.39092	0.0291034	FGD4	risk
RAB3GAP1	1.9164	0.521813	1.06973	3.43316	0.0287737	RAB3GAP1	risk
FKTN	1.82713	0.547307	1.06449	3.13614	0.0287638	FKTN	risk
DUSP10	0.769929	1.29882	0.609215	0.973041	0.0286151	DUSP10	protective
CLTB	0.729507	1.37079	0.550482	0.966755	0.0281415	CLTB	protective
PHETA2	0.678676	1.47346	0.480865	0.957858	0.0274623	PHETA2	protective
ZDHHC13	1.50721	0.663478	1.04665	2.17043	0.0274523	ZDHHC13	risk
ACBD3	1.558	0.641849	1.05079	2.31003	0.027348	ACBD3	risk
RAB14	1.68461	0.593608	1.06023	2.67671	0.0272783	RAB14	risk
ASAH2	6.12603	0.163238	1.23274	30.4431	0.0267091	ASAH2	risk
SPPL2B	0.650419	1.53747	0.445054	0.950548	0.0262868	SPPL2B	protective
NDRG2	0.800121	1.24981	0.657299	0.973977	0.0262297	NDRG2	protective
DAPK2	0.569257	1.75668	0.346536	0.93512	0.0260912	DAPK2	protective
PERP	1.32438	0.755068	1.0345	1.69549	0.0258066	PERP	risk
GNPTAB	1.56462	0.639132	1.05588	2.31848	0.0256826	GNPTAB	risk
SLC66A2	0.682148	1.46596	0.48814	0.953263	0.0250714	SLC66A2	protective
NSG2	1.21175	0.82525	1.02471	1.43294	0.0247449	NSG2	risk
COG8	2.32477	0.430149	1.11409	4.85111	0.0245868	COG8	risk
QSOX2	1.46578	0.682231	1.05132	2.04364	0.0241279	QSOX2	risk
BGN	0.806527	1.23988	0.669176	0.972071	0.0239864	BGN	protective
ST6GALNAC4	1.3184	0.758497	1.03716	1.67589	0.0239441	ST6GALNAC4	risk
ATP2C2	1.31504	0.760432	1.03685	1.66787	0.0239201	ATP2C2	risk
PSKH1	1.53671	0.650742	1.05908	2.22974	0.0236858	PSKH1	risk
AGRN	0.749192	1.33477	0.58378	0.961472	0.0232899	AGRN	protective
NLGN1	2.1474	0.46568	1.11048	4.15253	0.0231214	NLGN1	risk
PHF7	0.570771	1.75202	0.352167	0.92507	0.0228404	PHF7	protective
RAB7A	2.18181	0.458334	1.1148	4.27011	0.0227762	RAB7A	risk
CHP1	1.60897	0.621515	1.0691	2.42145	0.0225868	CHP1	risk
UBXN2A	1.7157	0.582851	1.0791	2.72786	0.0225036	UBXN2A	risk
CASD1	0.761309	1.31353	0.602434	0.962083	0.0223924	CASD1	protective
NAA60	0.6533	1.53069	0.453517	0.941093	0.0222557	NAA60	protective
ST6GALNAC6	25.5102	0.0392001	1.59829	407.166	0.0219202	ST6GALNAC6	risk
RAB6C	0.634889	1.57508	0.430917	0.935408	0.0215807	RAB6C	protective
AVPR2	0.532721	1.87715	0.311329	0.911551	0.0215689	AVPR2	protective
C1GALT1C1	1.58004	0.632897	1.06985	2.33352	0.0214864	C1GALT1C1	risk
GALNT9	6.27991	0.159238	1.31176	30.0645	0.0214708	GALNT9	risk
ABCA12	1.19755	0.835037	1.0272	1.39615	0.0212912	ABCA12	risk
SLC29A3	0.665534	1.50255	0.470802	0.940811	0.0211428	SLC29A3	protective
RAB36	0.761417	1.31334	0.604263	0.959444	0.0208338	RAB36	protective
CD3E	0.831934	1.20202	0.711779	0.972372	0.0207776	CD3E	protective
PKN3	0.671208	1.48985	0.478834	0.940871	0.0206855	PKN3	protective
GLG1	1.64195	0.609033	1.07895	2.49872	0.0206328	GLG1	risk
CD40LG	0.654855	1.52705	0.457661	0.937015	0.0205666	CD40LG	protective
PRCD	0.0522905	19.1239	0.00431566	0.633575	0.0204202	PRCD	protective
SDF4	0.661572	1.51155	0.466645	0.937923	0.0203506	SDF4	protective
COPA	1.58595	0.630536	1.07488	2.34003	0.020137	COPA	risk
ATP7B	0.726788	1.37592	0.555359	0.951135	0.0200737	ATP7B	protective
MUC6	0.842344	1.18716	0.728978	0.973339	0.0199984	MUC6	protective
PSEN2	0.00818468	122.179	0.000144018	0.465144	0.0197382	PSEN2	protective
HLA-H	0.80857	1.23675	0.676344	0.966646	0.0196844	HLA-H	protective
EMC8	1.6347	0.611735	1.08221	2.46923	0.0195219	EMC8	risk
GLB1	1.65355	0.604761	1.08545	2.51898	0.0191938	GLB1	risk
ZDHHC7	1.72523	0.579632	1.09408	2.72049	0.0189311	ZDHHC7	risk
MOB4	1.70173	0.587638	1.09256	2.65053	0.0186965	MOB4	risk
CLVS1	8.37977	0.119335	1.43007	49.1029	0.0184477	CLVS1	risk
NAGPA	0.536826	1.8628	0.320113	0.90025	0.0183571	NAGPA	protective
VCPIP1	1.48547	0.673189	1.06916	2.06387	0.0183466	VCPIP1	risk
MR1	0.657431	1.52107	0.464013	0.931472	0.0183099	MR1	protective
PREPL	1.60101	0.624606	1.08481	2.36285	0.0177951	PREPL	risk
ARL5B	1.4913	0.670554	1.07161	2.07537	0.0177821	ARL5B	risk
TRAPPC1	0.57399	1.74219	0.363229	0.907044	0.0174132	TRAPPC1	protective
APLP1	1.21675	0.82186	1.03515	1.43021	0.0173673	APLP1	risk
GIMAP1	0.615697	1.62417	0.412983	0.917915	0.0172973	GIMAP1	protective
STX11	0.580071	1.72393	0.370704	0.907684	0.0171278	STX11	protective
GPSM1	0.671169	1.48994	0.483646	0.9314	0.0170766	GPSM1	protective
ASAP2	1.4566	0.68653	1.06963	1.98357	0.0169766	ASAP2	risk
SELENOI	1.52554	0.655503	1.07935	2.15619	0.0167327	SELENOI	risk
STEAP2	0.78122	1.28005	0.638169	0.956337	0.0167292	STEAP2	protective
PDCD10	1.63722	0.610791	1.09361	2.45106	0.0166389	PDCD10	risk
PWP1	1.9729	0.506869	1.13134	3.44045	0.0166252	PWP1	risk
TNKS2	1.52237	0.65687	1.08009	2.14575	0.0163972	TNKS2	risk
GAS6	0.770859	1.29725	0.623274	0.953391	0.0163883	GAS6	protective
KCNE1	0.0053503	186.906	7.48e-05	0.382701	0.0163579	KCNE1	protective
NDST4	1.31915	0.758061	1.05219	1.65386	0.0163542	NDST4	risk
CEP57	1.72545	0.57956	1.10572	2.69253	0.0162795	CEP57	risk
BICD2	1.80049	0.555405	1.11524	2.90677	0.016116	BICD2	risk
NUCB1	0.628472	1.59116	0.430651	0.917162	0.0160257	NUCB1	protective
CYP2E1	0.157676	6.34214	0.0351362	0.707577	0.0158848	CYP2E1	protective
ZDHHC5	1.76913	0.565251	1.11313	2.81173	0.0158073	ZDHHC5	risk
CYBA	0.801571	1.24755	0.669957	0.959042	0.0156507	CYBA	protective
DRD2	1.52297	0.65661	1.08321	2.14127	0.0155319	DRD2	risk
SLC30A5	1.74391	0.573424	1.11182	2.73536	0.0154567	SLC30A5	risk
KEL	0.375741	2.66141	0.170675	0.827194	0.0150507	KEL	protective
GNAI3	1.91457	0.52231	1.13533	3.22867	0.0148513	GNAI3	risk
YKT6	1.75908	0.568478	1.11675	2.77088	0.0148394	YKT6	risk
EI24	1.68384	0.593882	1.10763	2.5598	0.0147572	EI24	risk
TRPM4	0.738188	1.35467	0.578516	0.941931	0.0146457	TRPM4	protective
CYTH2	0.598008	1.67222	0.395916	0.903257	0.0145445	CYTH2	protective
AP3B2	1.49423	0.66924	1.08278	2.06203	0.0145272	AP3B2	risk
CCDC186	1.58945	0.629149	1.09723	2.30247	0.0142573	CCDC186	risk
HS2ST1	1.69126	0.591274	1.11104	2.57449	0.01424	HS2ST1	risk
MUC4	1.59424	0.627259	1.09904	2.31255	0.0139875	MUC4	risk
CUL3	1.78989	0.558695	1.12531	2.84695	0.0139502	CUL3	risk
ACER3	1.39398	0.717372	1.07152	1.81347	0.0133384	ACER3	risk
NTSR1	1.74389	0.573432	1.12304	2.70796	0.0132584	NTSR1	risk
MBTPS2	1.55378	0.643591	1.09642	2.20192	0.0132316	MBTPS2	risk
SIPA1	0.664831	1.50414	0.481501	0.917962	0.0131389	SIPA1	protective
SCOC	1.5897	0.629048	1.10228	2.29266	0.0130929	SCOC	risk
LMAN1	1.53323	0.652219	1.09432	2.14816	0.0129982	LMAN1	risk
ATR	1.98049	0.504925	1.15523	3.3953	0.0129685	ATR	risk
OSBP	1.76422	0.566824	1.12939	2.75588	0.0126082	OSBP	risk
IHH	5.34e-06	187316	3.85e-10	0.073966	0.0125893	IHH	protective
PHEX	1.46854	0.680948	1.08632	1.98524	0.0124803	PHEX	risk
STK26	1.26078	0.793159	1.05122	1.51212	0.012471	STK26	risk
ARF5	0.607278	1.64669	0.411158	0.896947	0.0121925	ARF5	protective
UBXN2B	1.5142	0.660413	1.09551	2.09291	0.0119925	UBXN2B	risk
TM9SF2	1.48562	0.673119	1.09124	2.02253	0.0119147	TM9SF2	risk
BST2	0.841318	1.18861	0.735336	0.962576	0.0118968	BST2	protective
F10	0.526985	1.89759	0.319912	0.868095	0.0118889	F10	protective
WNT1	0.0137219	72.8759	0.000486443	0.387079	0.0118363	WNT1	protective
CHST14	0.580108	1.72382	0.379709	0.88627	0.0117917	CHST14	protective
TMED2	1.60625	0.62257	1.11153	2.32114	0.0116397	TMED2	risk
FES	0.649245	1.54025	0.464177	0.9081	0.0116339	FES	protective
RAB39A	1.53693	0.650646	1.10078	2.14591	0.01161	RAB39A	risk
OSBPL11	1.85197	0.539966	1.14996	2.98252	0.0112551	OSBPL11	risk
SLC33A1	1.88391	0.530812	1.15449	3.07419	0.0112468	SLC33A1	risk
TJAP1	0.519373	1.9254	0.313217	0.861219	0.0111171	TJAP1	protective
COG6	1.75698	0.569159	1.13813	2.71232	0.0109592	COG6	risk
B3GNT2	1.62249	0.616337	1.11755	2.35558	0.0109524	B3GNT2	risk
PICK1	0.62856	1.59094	0.439553	0.89884	0.0109471	PICK1	protective
SGMS2	1.41468	0.706873	1.08305	1.84786	0.0109178	SGMS2	risk
CBY1	0.60635	1.64921	0.412518	0.891258	0.0109042	CBY1	protective
PRAME	1.13367	0.882091	1.0293	1.24862	0.0108923	PRAME	risk
UGCG	0.792195	1.26231	0.662328	0.947527	0.0107729	UGCG	protective
PPP1R15A	0.686568	1.45652	0.514403	0.916355	0.0106803	PPP1R15A	protective
CREG2	5.66583	0.176497	1.50176	21.376	0.0104613	CREG2	risk
COG4	1.71134	0.584336	1.13438	2.58175	0.010438	COG4	risk
TMED5	1.58401	0.63131	1.11429	2.25173	0.0103785	TMED5	risk
CLTA	0.53559	1.8671	0.332432	0.862902	0.01029	CLTA	protective
B3GNT3	1.22917	0.813559	1.05005	1.43884	0.0102371	B3GNT3	risk
FUT7	0.438925	2.2783	0.23427	0.822362	0.0101556	FUT7	protective
RAB6B	1.42149	0.703485	1.08744	1.85817	0.010074	RAB6B	risk
SNX1	0.615743	1.62405	0.425626	0.890782	0.010058	SNX1	protective
GGA1	0.553661	1.80616	0.354598	0.864472	0.00930636	GGA1	protective
TMEM130	0.49468	2.02151	0.291213	0.840307	0.00922623	TMEM130	protective
NEDD9	0.693257	1.44247	0.526463	0.912895	0.00908134	NEDD9	protective
STX8	0.517217	1.93342	0.315768	0.847184	0.00882761	STX8	protective
GSAP	0.578947	1.72727	0.384863	0.870908	0.00870529	GSAP	protective
BOK	0.741241	1.34909	0.592717	0.926982	0.00867636	BOK	protective
PRKD2	0.57485	1.73959	0.380375	0.868753	0.00859535	PRKD2	protective
GFRA1	0.894276	1.11822	0.822794	0.971967	0.00856563	GFRA1	protective
SLC38A10	0.624875	1.60032	0.441211	0.884995	0.00809712	SLC38A10	protective
GASK1A	0.739964	1.35142	0.592236	0.92454	0.00803761	GASK1A	protective
RAF1	1.71837	0.581947	1.15153	2.56422	0.00802931	RAF1	risk
GJA1	0.830791	1.20367	0.72444	0.952754	0.00799057	GJA1	protective
AP1G2	0.599945	1.66682	0.411584	0.874508	0.00787408	AP1G2	protective
CLIP3	0.631172	1.58435	0.449626	0.886021	0.00783066	CLIP3	protective
VPS13B	1.50487	0.66451	1.11474	2.03152	0.00759759	VPS13B	risk
HLA-DPB1	0.778163	1.28508	0.64755	0.93512	0.00746149	HLA-DPB1	protective
B3GALT6	0.588416	1.69948	0.399037	0.867672	0.0074445	B3GALT6	protective
KRAS	1.62104	0.616889	1.13839	2.30831	0.00739078	KRAS	risk
LYSMD3	1.67261	0.597868	1.14861	2.43566	0.00730696	LYSMD3	risk
ZDHHC23	1.66982	0.598869	1.15221	2.41994	0.00676089	ZDHHC23	risk
CLINT1	1.88078	0.531695	1.19081	2.97051	0.00675173	CLINT1	risk
RTN3	1.63376	0.612086	1.14592	2.32927	0.00667429	RTN3	risk
LST1	0.68369	1.46265	0.519563	0.899665	0.00663027	LST1	protective
MAP2K1	2.00876	0.49782	1.21531	3.32023	0.00651809	MAP2K1	risk
TTC3	1.63591	0.611281	1.14801	2.33116	0.00645314	TTC3	risk
B3GALT4	0.647871	1.54352	0.474143	0.885253	0.00642689	B3GALT4	protective
GBP2	0.747132	1.33845	0.605935	0.921231	0.00637887	GBP2	protective
NOSIP	0.616704	1.62152	0.436551	0.871203	0.00610346	NOSIP	protective
SDC3	0.685175	1.45948	0.523051	0.897551	0.00605888	SDC3	protective
RAB20	0.708213	1.41201	0.553752	0.905757	0.00598646	RAB20	protective
ATP1A1	1.4068	0.710835	1.10342	1.79358	0.00588566	ATP1A1	risk
CCDC88B	0.600314	1.6658	0.417665	0.862837	0.00583296	CCDC88B	protective
VPS54	1.8373	0.544277	1.19262	2.83047	0.00579985	VPS54	risk
SART1	0.687781	1.45395	0.527423	0.896893	0.00572048	SART1	protective
PCSK6	0.672753	1.48643	0.50801	0.89092	0.0056761	PCSK6	protective
APC2	2.68943	0.371826	1.33928	5.4007	0.00541571	APC2	risk
CDH1	1.264	0.791138	1.07167	1.49085	0.00540478	CDH1	risk
PROC	0.263938	3.78877	0.103276	0.674537	0.00539602	PROC	protective
ATG9A	1.83748	0.544223	1.19834	2.8175	0.00527712	ATG9A	risk
DLG1	1.85354	0.539508	1.20195	2.85837	0.00523387	DLG1	risk
STX10	0.602811	1.65889	0.422682	0.859703	0.00519623	STX10	protective
SLC30A7	1.94689	0.513639	1.22263	3.1002	0.00500408	SLC30A7	risk
CLSPN	1.60101	0.624606	1.15305	2.22299	0.00494823	CLSPN	risk
APC	1.85692	0.538527	1.20925	2.85148	0.00468162	APC	risk
KPNA2	1.34613	0.742868	1.0965	1.6526	0.0045081	KPNA2	risk
UBA5	2.28804	0.437056	1.29631	4.03846	0.00430064	UBA5	risk
ST8SIA6	0.798054	1.25305	0.683865	0.931311	0.00419372	ST8SIA6	protective
WNT5A	0.729594	1.37063	0.587991	0.905298	0.00418761	WNT5A	protective
TBC1D23	2.02522	0.493774	1.25021	3.28065	0.00413939	TBC1D23	risk
CST7	0.763053	1.31053	0.634482	0.917678	0.00407252	CST7	protective
CD74	0.775026	1.29028	0.651556	0.921895	0.00399602	CD74	protective
VPS41	1.82042	0.549323	1.21109	2.73632	0.00396367	VPS41	risk
AGTRAP	0.62617	1.59701	0.455837	0.860151	0.00385276	AGTRAP	protective
CORO7	0.391916	2.55156	0.207783	0.739225	0.003813	CORO7	protective
CAPN8	0.816447	1.22482	0.711707	0.9366	0.00379164	CAPN8	protective
GOSR2	2.05389	0.48688	1.26185	3.34309	0.00378334	GOSR2	risk
SERPINA1	0.82943	1.20565	0.730886	0.941261	0.00375529	SERPINA1	protective
ATP1A3	2.66436	0.375325	1.37496	5.16289	0.0036915	ATP1A3	risk
SGCE	0.623295	1.60438	0.453075	0.857467	0.00367402	SGCE	protective
YIPF6	1.77803	0.56242	1.20608	2.62122	0.00365923	YIPF6	risk
CHST10	0.660975	1.51292	0.49996	0.873845	0.00365309	CHST10	protective
MPHOSPH9	1.76296	0.567226	1.20483	2.57966	0.00350734	MPHOSPH9	risk
RUBCN	2.12275	0.471087	1.28255	3.51337	0.00341186	RUBCN	risk
CLCN5	1.91838	0.521273	1.24115	2.96515	0.00336407	CLCN5	risk
WNT3A	2.1796	0.4588	1.29593	3.66582	0.00331181	WNT3A	risk
H1-0	0.668634	1.49559	0.511202	0.874549	0.00329737	H1-0	protective
COPB2	2.03202	0.492121	1.26678	3.25954	0.00327403	COPB2	risk
GABARAPL2	1.93832	0.515912	1.24811	3.01021	0.00321104	GABARAPL2	risk
AP3M1	1.6896	0.591856	1.19237	2.39418	0.00318452	AP3M1	risk
PCSK4	0.613375	1.63032	0.443776	0.847792	0.00307761	PCSK4	protective
RFNG	0.583552	1.71364	0.409115	0.832363	0.00295276	RFNG	protective
OCRL	1.75077	0.571176	1.21039	2.53242	0.00294103	OCRL	risk
SELENOM	0.751517	1.33064	0.622699	0.906984	0.00290488	SELENOM	protective
WNT7A	2.20818	0.452861	1.31142	3.71816	0.00288495	WNT7A	risk
VAMP7	2.01277	0.496829	1.2721	3.18468	0.00280814	VAMP7	risk
GNPNAT1	1.53752	0.650399	1.15999	2.03792	0.00276871	GNPNAT1	risk
SLC35E1	2.12037	0.471615	1.29736	3.46548	0.00271225	SLC35E1	risk
STC2	0.858335	1.16505	0.776835	0.948384	0.00269017	STC2	protective
SCARB2	1.76791	0.565639	1.22131	2.55915	0.00253313	SCARB2	risk
HS3ST2	1.58781	0.629799	1.1764	2.14309	0.00251339	HS3ST2	risk
BIRC6	1.77381	0.563758	1.22436	2.56984	0.00244445	BIRC6	risk
TAPBPL	0.605094	1.65264	0.437391	0.837097	0.00241515	TAPBPL	protective
DNM1L	1.89084	0.528867	1.25325	2.85279	0.00239948	DNM1L	risk
STX4	0.564833	1.77043	0.390835	0.816295	0.00236336	STX4	protective
CALU	1.57846	0.633527	1.17659	2.1176	0.0023291	CALU	risk
MSH6	1.62662	0.614771	1.18932	2.22472	0.00232517	MSH6	risk
CEP85	1.68751	0.592589	1.20651	2.36027	0.00223866	CEP85	risk
ATP2C1	1.88442	0.530667	1.25529	2.82887	0.00223661	ATP2C1	risk
B4GALNT4	0.706948	1.41453	0.566015	0.882974	0.00223481	B4GALNT4	protective
PLD4	0.663434	1.50731	0.510702	0.861843	0.00211398	PLD4	protective
ZDHHC15	2.18798	0.457042	1.33105	3.59662	0.00201731	ZDHHC15	risk
IGFBP6	0.712514	1.40348	0.574928	0.883026	0.0019591	IGFBP6	protective
YIPF5	2.25759	0.442949	1.34835	3.77997	0.00195808	YIPF5	risk
TVP23C	0.155922	6.41346	0.0482695	0.503666	0.001894	TVP23C	protective
ARFGEF1	1.51247	0.66117	1.16583	1.96218	0.00183828	ARFGEF1	risk
GOLGA4	1.67379	0.597446	1.2112	2.31306	0.00180264	GOLGA4	risk
A4GALT	0.666371	1.50066	0.516491	0.859745	0.00179354	A4GALT	protective
VGF	1.44794	0.690634	1.1486	1.82531	0.001734	VGF	risk
TEX261	2.14555	0.466081	1.33194	3.45614	0.00169899	TEX261	risk
FAM3C	1.91713	0.521614	1.2769	2.87835	0.0016961	FAM3C	risk
RAB11B	0.52811	1.89355	0.354707	0.786282	0.00166665	RAB11B	protective
DPP7	0.675953	1.47939	0.53043	0.8614	0.00154476	DPP7	protective
DOP1B	1.58674	0.630224	1.19457	2.10765	0.0014356	DOP1B	risk
SURF4	2.21794	0.450868	1.36133	3.61357	0.00138113	SURF4	risk
RAB18	1.80685	0.55345	1.26022	2.59058	0.00129035	RAB18	risk
EMID1	0.6315	1.58353	0.477394	0.835352	0.00128034	EMID1	protective
TAPBP	0.541064	1.84821	0.372317	0.786294	0.00127913	TAPBP	protective
B3GNT4	3.32905	0.300386	1.60128	6.92108	0.00127854	B3GNT4	risk
TMEM165	2.01618	0.495987	1.31697	3.08661	0.00125034	TMEM165	risk
AP1G1	1.78902	0.558966	1.25727	2.54567	0.00122889	AP1G1	risk
TPST2	0.549724	1.81909	0.382746	0.789548	0.0011988	TPST2	protective
CLBA1	0.572006	1.74823	0.408016	0.801905	0.0011923	CLBA1	protective
TVP23A	0.0518231	19.2964	0.00866769	0.309844	0.00117793	TVP23A	protective
WLS	0.748319	1.33633	0.628108	0.891538	0.00117486	WLS	protective
RAB2A	1.86431	0.536391	1.27982	2.71575	0.00117281	RAB2A	risk
SLC2A1	1.47051	0.680036	1.16531	1.85564	0.00115819	SLC2A1	risk
IGF2R	1.87343	0.53378	1.28348	2.73455	0.00114041	IGF2R	risk
TGFB1	0.623846	1.60296	0.469829	0.828351	0.0011073	TGFB1	protective
GPR107	1.98044	0.504939	1.31565	2.98115	0.00105812	GPR107	risk
VAPB	1.86412	0.536447	1.28444	2.70541	0.00104849	VAPB	risk
PYCARD	0.738474	1.35414	0.616464	0.884632	0.00100044	PYCARD	protective
KDELR2	1.86903	0.535038	1.28777	2.71265	0.000999531	KDELR2	risk
CLTC	1.46766	0.681356	1.16991	1.8412	0.00091176	CLTC	risk
FUT3	1.3195	0.757866	1.12053	1.55378	0.000885166	FUT3	risk
GOLT1B	1.58865	0.629463	1.20985	2.08606	0.000866377	GOLT1B	risk
PI4K2B	1.7928	0.557787	1.2728	2.52524	0.000837355	PI4K2B	risk
NSF	1.78661	0.55972	1.2728	2.50783	0.000795965	NSF	risk
B4GALT4	2.40338	0.416081	1.44348	4.00161	0.00074876	B4GALT4	risk
PICALM	2.22008	0.450434	1.40775	3.50117	0.000600622	PICALM	risk
GNPTG	0.558551	1.79035	0.400791	0.778409	0.000583369	GNPTG	protective
ERGIC2	1.89457	0.527825	1.31993	2.71937	0.000529615	ERGIC2	risk
RAB13	0.581552	1.71954	0.428966	0.788415	0.000481132	RAB13	protective
NAA25	2.05745	0.486039	1.3751	3.07838	0.000449195	NAA25	risk
AZIN2	0.348511	2.86935	0.193471	0.627794	0.00044758	AZIN2	protective
PMF1	0.499439	2.00225	0.340087	0.733458	0.000398648	PMF1	protective
SPRING1	1.88536	0.530404	1.32747	2.67771	0.00039644	SPRING1	risk
USO1	1.92147	0.520434	1.3452	2.74462	0.000330592	USO1	risk
MOSPD1	2.28515	0.437607	1.45577	3.58707	0.000327754	MOSPD1	risk
GPC1	0.619725	1.61362	0.477371	0.80453	0.000326439	GPC1	protective
RAB10	2.99475	0.333917	1.64877	5.43953	0.000315729	RAB10	risk
SCYL2	2.03418	0.491599	1.38281	2.99238	0.000311207	SCYL2	risk
RPH3A	3.08416	0.324237	1.67229	5.68803	0.000310389	RPH3A	risk
BPNT2	1.81002	0.552479	1.31352	2.49421	0.000286745	BPNT2	risk
BGLAP	0.0901376	11.0941	0.0246045	0.330215	0.000280665	BGLAP	protective
TRAPPC10	1.96344	0.50931	1.36519	2.82386	0.00027383	TRAPPC10	risk
CST3	0.692601	1.44383	0.568542	0.843729	0.000264999	CST3	protective
FAM91A1	1.62281	0.616216	1.25144	2.10438	0.000260582	FAM91A1	risk
YIPF4	2.93232	0.341026	1.64607	5.22366	0.000260475	YIPF4	risk
MUC3A	5.07485	0.19705	2.12748	12.1055	0.000250292	MUC3A	risk
RAB34	0.66531	1.50306	0.534941	0.827451	0.000250162	RAB34	protective
PSMG1	1.6705	0.598624	1.26959	2.198	0.000247576	PSMG1	risk
MCFD2	2.19755	0.455052	1.44277	3.3472	0.000245035	MCFD2	risk
HLA-DQB2	0.732585	1.36503	0.620428	0.865017	0.000242269	HLA-DQB2	protective
TMEM167A	2.31723	0.431549	1.48059	3.62665	0.000235907	TMEM167A	risk
SLC30A6	2.45736	0.406941	1.52433	3.96149	0.000224109	SLC30A6	risk
ARCN1	2.30764	0.433343	1.48188	3.59355	0.000215247	ARCN1	risk
PRRC1	2.41066	0.414823	1.5185	3.82701	0.000190435	PRRC1	risk
GDI2	2.01982	0.495095	1.39626	2.92184	0.000189983	GDI2	risk
HYAL2	0.466185	2.14507	0.312672	0.69507	0.000180526	HYAL2	protective
STIP1	1.94262	0.514768	1.37617	2.74224	0.000159785	STIP1	risk
LZTR1	0.34653	2.88575	0.201228	0.596753	0.000132612	LZTR1	protective
CHAC1	1.5747	0.635043	1.24845	1.98619	0.000126396	CHAC1	risk
TRAPPC12	0.305497	3.27336	0.16704	0.558718	0.000118205	TRAPPC12	protective
AIMP1	1.6589	0.602811	1.28265	2.1455	0.000114893	AIMP1	risk
MMGT1	2.05497	0.486626	1.42522	2.96298	0.00011444	MMGT1	risk
MARCHF2	0.461075	2.16885	0.311482	0.682511	0.000109396	MARCHF2	protective
RAB1A	3.01149	0.332062	1.72331	5.26258	0.000108395	RAB1A	risk
ZDHHC8	0.499321	2.00272	0.352414	0.707467	9.36e-05	ZDHHC8	protective
CAND1	1.83733	0.544268	1.35851	2.48492	7.85e-05	CAND1	risk
TMED6	10.3383	0.0967273	3.28261	32.5598	6.59e-05	TMED6	risk
TMEM115	0.428393	2.33431	0.282682	0.649211	6.42e-05	TMEM115	protective
BEND5	0.465988	2.14598	0.32163	0.675138	5.42e-05	BEND5	protective
APOA5	9.90375	0.100972	3.32652	29.4855	3.8e-05	APOA5	risk
RGS20	2.38648	0.419028	1.58148	3.60123	3.42e-05	RGS20	risk
CXCL14	0.822062	1.21645	0.750198	0.900809	2.69e-05	CXCL14	protective
ZDHHC9	2.43343	0.410943	1.61285	3.67151	2.26e-05	ZDHHC9	risk
SLC35A2	2.54424	0.393044	1.66778	3.8813	1.47e-05	SLC35A2	risk
FGD3	0.693175	1.44264	0.588871	0.815953	1.06e-05	FGD3	protective
TCP1	2.30741	0.433386	1.65968	3.20793	6.57e-07	TCP1	risk
